# Supplementary material for: Investigation of Host-Guest Inclusion Complexes Between Carmustine and α-Cyclodextrin: Synthesis, Characterization, and Evaluation
Source: Int J Mol Sci. 2025 Sep 25;26(19):9386. doi: 10.3390/ijms26199386 (PMC12524515; doi:10.3390/ijms26199386)
Supplement: Supplementary file 1 [file ijms-26-09386-s001.zip]

Archive with 2 entries (2 files):
- VideoS1 Oledzka E et al.mpeg
- Supporting Information Oledzka E et al Revised version.pdf
